# Supplementary material for: The Impact of Big Five Personality Traits on HPV Vaccination Willingness Among Female Healthcare Undergraduates: A Cross-Sectional Study in Chengdu, China
Source: Vaccines (Basel). 2026 Jul 11;14(7):610. doi: 10.3390/vaccines14070610 (PMC13417279; doi:10.3390/vaccines14070610)
Supplement: Supplementary file 1 [file vaccines-14-00610-s001.zip]

Archive with 1 entries (1 files):
- vaccines-4389398-supplementary.pdf
